# Supplementary material for: Gnetum chinense, a new species of Gnetaceae from southwestern China
Source: PhytoKeys. 2020 May 26;148:105–17. doi: 10.3897/phytokeys.148.48510 (PMC7266837; doi:10.3897/phytokeys.148.48510)
Supplement: XML Treatment for Gnetum chinense [file phytokeys.148.48510-treatment1.xml]

<!DOCTYPE tp:taxon-treatment
  PUBLIC "-//TaxonX//DTD Taxonomic Treatment Publishing DTD v0 20100105//EN" "tax-treatment-NSO.dtd">
<tp:taxon-treatment xmlns:tp="http://www.plazi.org/taxpub"><tp:treatment-meta><kwd-group><label>Taxon classification</label><kwd><named-content xmlns:xlink="http://www.w3.org/1999/xlink" content-type="kingdom">Plantae</named-content></kwd><kwd><named-content xmlns:xlink="http://www.w3.org/1999/xlink" content-type="order">Gnetales</named-content></kwd><kwd><named-content xmlns:xlink="http://www.w3.org/1999/xlink" content-type="family">Gnetaceae</named-content></kwd></kwd-group><mixed-citation publication-type="journal"><person-group><name><surname>Jin</surname><given-names>Wei-Yin</given-names></name><name><surname>Liu</surname><given-names>Bing</given-names></name><name><surname>Zhang</surname><given-names>Shou-Zhou</given-names></name><name><surname>Wan</surname><given-names>Tao</given-names></name><name><surname>Hou</surname><given-names>Chen</given-names></name><name><surname>Yang</surname><given-names>Yong</given-names></name></person-group><article-title><italic><tp:taxon-name><tp:taxon-name-part taxon-name-part-type="genus" reg="Gnetum">Gnetum</tp:taxon-name-part> <tp:taxon-name-part taxon-name-part-type="species" reg="chinense">chinense</tp:taxon-name-part></tp:taxon-name></italic>, a new species of <tp:taxon-name><tp:taxon-name-part taxon-name-part-type="family">Gnetaceae</tp:taxon-name-part></tp:taxon-name> from southwestern China</article-title><source>PhytoKeys</source><day>26</day><month>5</month><year>2020</year><volume>148</volume><fpage>105</fpage><lpage>117</lpage><pub-id pub-id-type="doi">10.3897/phytokeys.148.48510</pub-id></mixed-citation></tp:treatment-meta><tp:nomenclature><tp:taxon-name><object-id xmlns:xlink="http://www.w3.org/1999/xlink" content-type="arpha" xlink:type="simple">77DD1B45-1A13-5730-AD08-D0752659A11F</object-id>
              <tp:taxon-name-part taxon-name-part-type="genus" reg="Gnetum">Gnetum</tp:taxon-name-part>
              <tp:taxon-name-part taxon-name-part-type="species" reg="chinense">chinense</tp:taxon-name-part>
              <object-id xmlns:xlink="http://www.w3.org/1999/xlink" content-type="ipni" xlink:type="simple">urn:lsid:ipni.org:names:77209708-1</object-id>
            </tp:taxon-name><tp:taxon-authority>Y. Yang, Bing Liu &amp; S.Z. Zhang</tp:taxon-authority><tp:taxon-status xmlns:xlink="http://www.w3.org/1999/xlink" xlink:type="simple">sp. nov.</tp:taxon-status><xref ref-type="fig" rid="F3">Figs 3</xref><xref ref-type="fig" rid="F4">, 4</xref></tp:nomenclature><tp:treatment-sec sec-type="material" id="SECID0ETSBI"><title>Type.</title><p>China. Yunnan: Cang-yuan County, on the way from Ban-hong to Ban-lao Prefecture, forest margin, male cones, March 31<sup>st</sup>, 2015, B. Liu, Y. Yang &amp; T.W. Xiao 2627 (<named-content xmlns:xlink="http://www.w3.org/1999/xlink" content-type="dwc:institutional_code" xlink:type="simple">PE</named-content>, holotype).</p><fig id="F3" position="float" orientation="portrait"><object-id xmlns:xlink="http://www.w3.org/1999/xlink" content-type="doi" xlink:type="simple">10.3897/phytokeys.148.48510.figure3</object-id><object-id xmlns:xlink="http://www.w3.org/1999/xlink" content-type="arpha" xlink:type="simple">E0365974-2857-561B-B9B6-820AD3F6D214</object-id><label>Figure 3.</label><caption><p>Map displaying the distribution of <italic><tp:taxon-name><tp:taxon-name-part taxon-name-part-type="genus" reg="Gnetum">Gnetum</tp:taxon-name-part> <tp:taxon-name-part taxon-name-part-type="species" reg="chinense">chinense</tp:taxon-name-part></tp:taxon-name></italic> sp. nov. (black squares).</p></caption><graphic xmlns:xlink="http://www.w3.org/1999/xlink" xlink:href="phytokeys-148-105-g003.jpg" position="float" orientation="portrait" xlink:type="simple" id="oo_413914.jpg"><uri content-type="original_file" xlink:type="simple">https://binary.pensoft.net/fig/413914</uri></graphic></fig></tp:treatment-sec><tp:treatment-sec sec-type="diagnosis" id="SECID0EYTBI"><title>Diagnosis.</title><p>This species is similar to <italic><tp:taxon-name><tp:taxon-name-part taxon-name-part-type="genus" reg="Gnetum">G.</tp:taxon-name-part> <tp:taxon-name-part taxon-name-part-type="species" reg="montanum">montanum</tp:taxon-name-part></tp:taxon-name></italic> in its oblong elliptic leaves and subsessile chlamydosperm, but differs from the latter by its shorter male cones (1–1.5 cm long in the new species vs. 2–3 cm in <italic><tp:taxon-name><tp:taxon-name-part taxon-name-part-type="genus" reg="Gnetum">G.</tp:taxon-name-part> <tp:taxon-name-part taxon-name-part-type="species" reg="montanum">montanum</tp:taxon-name-part></tp:taxon-name></italic>) having fewer involucral collars (7–10 in the new species vs. 13–18 in <italic><tp:taxon-name><tp:taxon-name-part taxon-name-part-type="genus" reg="Gnetum">G.</tp:taxon-name-part> <tp:taxon-name-part taxon-name-part-type="species" reg="montanum">montanum</tp:taxon-name-part></tp:taxon-name></italic>), nearly sessile or extremely shortly stiped chlamydosperms (vs. markedly stiped, stipes 3–5 mm long in <italic><tp:taxon-name><tp:taxon-name-part taxon-name-part-type="genus" reg="Gnetum">G.</tp:taxon-name-part> <tp:taxon-name-part taxon-name-part-type="species" reg="montanum">montanum</tp:taxon-name-part></tp:taxon-name></italic>).</p></tp:treatment-sec><tp:treatment-sec sec-type="description" id="SECID0EKVBI"><title>Description.</title><p>Lianas; twigs terete, dichasially branched having swollen nodes. Leaves opposite (Fig. <xref ref-type="fig" rid="F4">4a</xref>), oblong to elliptic, 11–16 cm long, 4–8 cm wide, base rotund to acute, apex acute to acuminate, pinnately veined, midvein impressed adaxially and elevated abaxially, lateral veins 6–8 (Fig. <xref ref-type="fig" rid="F4">4a</xref>), more or less elevated on both sides, petioles 1–1.2 cm long, grooved adaxially. Male reproductive shoots terminal, dichasial, branched once or twice (Fig. <xref ref-type="fig" rid="F4">4a</xref>). Male cones pedunculate, peduncles 2–10 mm long; cylindric, ca. 10–15 mm long, 4 mm in diam., involucral collars 8–10 (Fig. <xref ref-type="fig" rid="F4">4b</xref>). Chlamydosperms ellipsoid to subglobose, ca. 2.2 cm long, 1.4 cm in diam., apex obtuse, base contracted into an extremely short stalk or subsessile, green when young, and orange when mature (Fig. <xref ref-type="fig" rid="F4">4c</xref>).</p><fig id="F4" position="float" orientation="portrait"><object-id xmlns:xlink="http://www.w3.org/1999/xlink" content-type="doi" xlink:type="simple">10.3897/phytokeys.148.48510.figure4</object-id><object-id xmlns:xlink="http://www.w3.org/1999/xlink" content-type="arpha" xlink:type="simple">FAFA5BEF-2749-59EA-A651-FBCB64742A87</object-id><label>Figure 4.</label><caption><p><italic><tp:taxon-name><tp:taxon-name-part taxon-name-part-type="genus" reg="Gnetum">Gnetum</tp:taxon-name-part> <tp:taxon-name-part taxon-name-part-type="species" reg="chinense">chinense</tp:taxon-name-part></tp:taxon-name></italic> sp. nov. <bold>A</bold> branch bearing male cones <bold>B</bold> male cones <bold>C</bold> female cone portion displaying chlamydosperm morphology.</p></caption><graphic xmlns:xlink="http://www.w3.org/1999/xlink" xlink:href="phytokeys-148-105-g004.jpg" position="float" orientation="portrait" xlink:type="simple" id="oo_413915.jpg"><uri content-type="original_file" xlink:type="simple">https://binary.pensoft.net/fig/413915</uri></graphic></fig></tp:treatment-sec><tp:treatment-sec sec-type="distribution" id="SECID0ECXBI"><title>Distribution.</title><p>In Yunnan and Guizhou provinces of China (Fig. <xref ref-type="fig" rid="F3">3</xref>).</p></tp:treatment-sec><tp:treatment-sec sec-type="habitat" id="SECID0EMXBI"><title>Habitats.</title><p>In evergreen tropical and subtropical forests.</p></tp:treatment-sec><tp:treatment-sec sec-type="etymology" id="SECID0ERXBI"><title>Etymology.</title><p>The specific epithet ‘<italic><tp:taxon-name><tp:taxon-name-part taxon-name-part-type="genus" reg="Gnetum"/><tp:taxon-name-part taxon-name-part-type="species" reg="chinense">chinense</tp:taxon-name-part></tp:taxon-name></italic>’ is derived from China.</p></tp:treatment-sec><tp:treatment-sec sec-type="phenology" id="SECID0EBYBI"><title>Phenology.</title><p>Blooming male cones and mature chlamydosperms were found in late May and early November, respectively.</p></tp:treatment-sec><tp:treatment-sec sec-type="Conservation" id="SECID0EGYBI"><title>Conservation.</title><p><italic><tp:taxon-name><tp:taxon-name-part taxon-name-part-type="genus" reg="Gnetum">Gnetum</tp:taxon-name-part> <tp:taxon-name-part taxon-name-part-type="species" reg="chinense">chinense</tp:taxon-name-part></tp:taxon-name></italic> is common in evergreen forests in Yunnan and Guizhou. We consider this species to be of Least Concern (<abbrev xmlns:xlink="http://www.w3.org/1999/xlink" xlink:title="Least Concern" id="ABBRID0EXYBI" xlink:type="simple">LC</abbrev>) under the IUCN Red List Categories and Criteria ver. 3.1 second edition (<xref ref-type="bibr" rid="B10">IUCN 2012</xref>).</p></tp:treatment-sec><tp:treatment-sec sec-type="material" id="SECID0E6YBI"><title>Specimens examined.</title><p><bold>China.</bold> Yunnan: Lan-cang Lahuzu Autonomous County, from Shang-yun to Xi-meng, Apr. 2, 2015, <italic>B. Liu, Y. Yang &amp; T.W. Xiao 2675</italic> (<named-content xmlns:xlink="http://www.w3.org/1999/xlink" content-type="dwc:institutional_code" xlink:type="simple">PE</named-content>); Jiang-cheng County, Qu-shui Prefecture, Apr. 18, 2015, <italic>B. Liu 3045</italic> (<named-content xmlns:xlink="http://www.w3.org/1999/xlink" content-type="dwc:institutional_code" xlink:type="simple">PE</named-content>); Ma-li-po County, March 15–17, 2015, <italic>T. Wan MLP001, MLP002, MLP003, MLP 005</italic> (<named-content xmlns:xlink="http://www.w3.org/1999/xlink" content-type="dwc:institutional_code" xlink:type="simple">PE</named-content>); Ma-li-po County, Xia-jin-chang Prefecture, Li-jia-wan, May 27, 2011, <italic>B. Liu 1360</italic> (<named-content xmlns:xlink="http://www.w3.org/1999/xlink" content-type="dwc:institutional_code" xlink:type="simple">PE</named-content>); Ma-li-po County, Xia-jin-chang Prefecture, Li-jia-wan, Sept. 24, 2011, <italic>B. Liu 1441</italic> (<named-content xmlns:xlink="http://www.w3.org/1999/xlink" content-type="dwc:institutional_code" xlink:type="simple">PE</named-content>); Ma-li-po County, Xia-jin-chang Prefecture, Li-jia-wan, Nov. 2, 2012, <italic>B. Liu 1725</italic> (<named-content xmlns:xlink="http://www.w3.org/1999/xlink" content-type="dwc:institutional_code" xlink:type="simple">PE</named-content>). Guizhou: unknown collection date, <italic>C.Y. Deng CYD12466</italic> (<named-content xmlns:xlink="http://www.w3.org/1999/xlink" content-type="dwc:institutional_code" xlink:type="simple">PE</named-content>).</p></tp:treatment-sec><ref-list><ref id="B10"><mixed-citation xmlns:xlink="http://www.w3.org/1999/xlink" xlink:type="simple"><institution xlink:type="simple">IUCN</institution> (<year>2012</year>) IUCN Red List Categories and Criteria: Version 3.1. Second edition. Gland, Switzerland and Cambridge, UK: IUCN. iv + 32pp.</mixed-citation></ref></ref-list></tp:taxon-treatment>
